# Supplementary material for: Genome-wide characterization of R2R3-MYB gene family in Santalum album and their expression analysis under cold stress
Source: Front Plant Sci. 2023 Mar 2;14:1142562. doi: 10.3389/fpls.2023.1142562 (PMC10017448; doi:10.3389/fpls.2023.1142562)
Supplement: Supplementary file 1 [file DataSheet_1.zip]

Archive with 3 entries (3 files):
- Supplementary-file-S1_A_perl_script_for extacting_the_gene_sequences_from_the_fasta_file.pl
- Supplementary-file-S2.docx
- Supplementary-Tables.xlsx
