# Supplementary material for: Genome-wide characterization of R2R3-MYB gene family in Santalum album and their expression analysis under cold stress
Source: Front Plant Sci. 2023 Mar 2;14:1142562. doi: 10.3389/fpls.2023.1142562 (PMC10017448; doi:10.3389/fpls.2023.1142562)
Supplement: Supplementary file 1 [file DataSheet_1.zip › Supplementary-file-S1_A_perl_script_for extacting_the_gene_sequences_from_the_fasta_file.pl]

#! /usr/bin/perl -w
## This is a perl script for extracting the gene sequences from fasta file;
## usage: perl $0 $gene_list_file $fasta_file >$output_file
my %hash;
my @line1;
my $key;
my $line1;

open (T1,"$ARGV[0]");#gene list file, one gene in one row��
while ($line1 = <T1>){
	chomp $line1;
	$hash{$line1}=1;
	
	}
	close T1;
	
foreach my $key (keys %hash){
open(T2,"$ARGV[1]") ;##fasta file;
my $sign=0;
while (my $line = <T2>) {
         chomp $line;
        if($line =~ /^>/ && $sign==1){print "\n";}
        if($line =~ /^>/){	      
                if ($line =~ /$key/){
                        $sign=1;
                }else{
                        $sign=0;
                }
        }
        print "$line\n" if $sign==1;
}
close T2;
		}
