# Supplementary material for: Genome-wide characterization of R2R3-MYB gene family in Santalum album and their expression analysis under cold stress
Source: Front Plant Sci. 2023 Mar 2;14:1142562. doi: 10.3389/fpls.2023.1142562 (PMC10017448; doi:10.3389/fpls.2023.1142562)
Supplement: Supplementary file 1 [file DataSheet_1.zip › Supplementary-Tables.xlsx]

## Sheet: Table S1
Supplementary Table S1. The detail information of R2R3-MYB genes in S. album.
Subfamily	Gene ID	Gene name	chromosome	Start posistion	End position	strand	Number of amino acids	Molecular weight	Theoretical pI	Predicted location(s)
S1	SA10G01225	SaMYB001	chr10	10867437	10869060	-	310	34361.5	6.53	Nucleus
S1	SA09G00373	SaMYB002	chr09	2752521	2754642	+	327	36136.2	5.94	Nucleus
S1	SA08G01401	SaMYB003	chr08	10748252	10750320	+	319	35433.9	8.13	Nucleus
S1	SA08G00533	SaMYB004	chr08	4258750	4260590	-	277	31147.7	8.2	Nucleus
S1	SA02G00807	SaMYB005	chr02	6154350	6156624	+	315	35195.2	6.76	Nucleus
S1	SA06G00181	SaMYB006	chr06	1389731	1398760	+	912	99886.8	5.94	Nucleus
S2	SA03G02255	SaMYB007	chr03	16882895	16889611	-	250	27950.8	8.54	Nucleus
S2	SA03G03312	SaMYB008	chr03	25516051	25530384	-	787	86492.3	8.28	Nucleus
S2	SA05G01520	SaMYB009	chr05	12300815	12302384	+	270	30335.5	5.18	Nucleus
S2	SA06G01683	SaMYB010	chr06	12879216	12881265	-	274	30676.7	4.71	Nucleus
S3	SA04G02814	SaMYB011	chr04	22386936	22390939	-	326	36799.3	5.86	Nucleus
S4	SA07G00251	SaMYB012	chr07	1877685	1878889	+	230	25567.1	8.82	Nucleus
S4	SA04G02702	SaMYB013	chr04	21374945	21376882	-	272	29922	8.91	Nucleus
S4	SA02G00494	SaMYB014	chr02	3816317	3817591	+	230	25925.5	9.07	Nucleus
S4	SA02G02658	SaMYB015	chr02	20295830	20297400	+	323	36038.1	7.17	Nucleus
S5	SA01G00299	SaMYB016	chr01	2319181	2321377	-	261	29558	6.08	Nucleus
S5	SA06G00298	SaMYB017	chr06	2188395	2189651	-	272	30386.2	5.73	Nucleus
S5	SA08G00096	SaMYB018	chr08	912530	914164	+	277	30753.8	8.56	Nucleus
S6	SA07G00882	SaMYB019	chr07	6776492	6778113	+	287	32867.5	8.81	Nucleus
S7	SA03G00457	SaMYB020	chr03	3685194	3690117	-	272	31032	6.72	Nucleus
S7	SA06G01558	SaMYB021	chr06	11972257	11974304	+	327	36146.4	5.2	Nucleus
S8	SA07G00902	SaMYB022	chr07	6978892	6980711	+	285	32122.2	5.43	Nucleus
S8	SA07G00894	SaMYB023	chr07	6899452	6901413	-	307	34504.8	5.54	Nucleus
S8	SA04G00233	SaMYB024	chr04	1933275	1935955	-	254	28768.4	5.57	Nucleus
S8	SA08G00440	SaMYB025	chr08	3548618	3551634	-	299	34259.4	5.96	Nucleus
S8	SA09G00284	SaMYB026	chr09	2150150	2151521	+	272	30997.6	5.36	Nucleus
S9	SA03G03010	SaMYB027	chr03	23003134	23004816	+	332	36691.7	8.33	Nucleus
S9	SA10G01208	SaMYB028	chr10	10741484	10743025	-	311	34583.1	9.27	Nucleus
S11	SA05G00189	SaMYB029	chr05	1465389	1467510	+	280	30891.2	5.26	Nucleus
S11	SA09G01856	SaMYB030	chr09	14184371	14198203	+	1062	119512	9.04	Nucleus
S11	SA05G01206	SaMYB031	chr05	9828565	9830131	+	325	36471.1	6.11	Nucleus
S11	SA05G01616	SaMYB032	chr05	13043160	13044952	+	392	43691.6	7.24	Nucleus
S11	SA07G01407	SaMYB033	chr07	10803108	10804767	-	241	27140.2	5.26	Nucleus
S13	SA04G00965	SaMYB034	chr04	7853378	7855413	-	391	44082	8.3	Nucleus
S13	SA03G03555	SaMYB035	chr03	27376744	27379505	+	415	46808.9	6.14	Nucleus
S14	SA08G01905	SaMYB036	chr08	15079228	15081220	+	296	32769.2	5.72	Nucleus
S14	SA07G01915	SaMYB037	chr07	14691709	14693830	-	360	40622.8	8.03	Nucleus
S14	SA01G00342	SaMYB038	chr01	2664568	2668185	-	222	24499.3	6.44	Nucleus
S14	SA06G00724	SaMYB039	chr06	5417063	5419016	+	367	40902.5	5.4	Nucleus
S14	SA02G02743	SaMYB040	chr02	21101209	21102872	+	299	33826.6	5.13	Nucleus
S14	SA09G00124	SaMYB041	chr09	912464	915049	-	338	37203.3	7.11	Nucleus
S15	SA02G00757	SaMYB042	chr02	5825404	5827800	-	224	25321.6	8.36	Nucleus
S16	SA08G01896	SaMYB043	chr08	15010096	15015479	-	373	41835	9.05	Nucleus
S17	SA07G01352	SaMYB044	chr07	10386775	10388428	-	242	28431.1	8.91	Nucleus
S17	SA05G00215	SaMYB045	chr05	1680244	1681862	+	223	26101.5	9.17	Nucleus
S18	SA01G02458	SaMYB046	chr01	27923114	27925807	+	403	45254.6	9.23	Nucleus
S18	SA03G01026	SaMYB047	chr03	8116595	8122766	+	614	66444.3	6.08	Nucleus
S18	SA02G02355	SaMYB048	chr02	17955986	17961209	+	548	60218.3	5.13	Nucleus
S18	SA07G00630	SaMYB049	chr07	4565915	4586733	-	1379	152759	8.97	Chloroplast/Nucleus
S18	SA06G02089	SaMYB050	chr06	16143433	16147493	-	543	59256.2	5.24	Nucleus
S19	SA08G00634	SaMYB051	chr08	5105520	5109291	-	220	25108.9	6.45	Nucleus
S20	SA05G00848	SaMYB052	chr05	6867300	6869213	+	293	33146.7	5.52	Nucleus
S20	SA07G01736	SaMYB053	chr07	13132662	13134282	-	327	37065.9	6	Nucleus
S20	SA03G03219	SaMYB054	chr03	24786401	24808146	+	814	91027.8	8.95	Nucleus
S20	SA10G01160	SaMYB055	chr10	10387918	10389368	+	305	34521.6	5.66	Nucleus
S20	SA05G01292	SaMYB056	chr05	10536884	10538695	+	301	34221.7	4.99	Nucleus
S21	SA03G02211	SaMYB057	chr03	16514220	16516157	+	254	29781.2	9.1	Nucleus
S21	SA06G00185	SaMYB058	chr06	1435461	1437210	+	301	33420.3	9.22	Nucleus
S21	SA08G00227	SaMYB059	chr08	1944574	1962404	+	1452	159437	5.16	Nucleus
S21	SA09G00502	SaMYB060	chr09	3645853	3662675	-	1311	145282	5.3	Nucleus
S21	SA06G00186	SaMYB061	chr06	1438264	1450402	-	298	33427.7	9.51	Nucleus
S21	SA03G02998	SaMYB062	chr03	22882519	22887138	+	375	41779.2	6.17	Nucleus
S21	SA04G02480	SaMYB063	chr04	19428583	19430328	-	281	32141.9	9.16	Nucleus
S21	SA05G02124	SaMYB064	chr05	16774505	16776054	-	254	29104.6	9.5	Nucleus
S22	SA02G00631	SaMYB065	chr02	4973669	4974788	+	224	25518.4	7.87	Nucleus
S22	SA05G01680	SaMYB066	chr05	13507843	13508888	-	305	33285.1	6.67	Nucleus
S22	SA07G00478	SaMYB067	chr07	3428574	3433410	+	300	33245.4	9.58	Nucleus
S22	SA01G02184	SaMYB068	chr01	25762385	25763393	-	260	27853.5	9.25	Nucleus
S22	SA02G02808	SaMYB069	chr02	21640053	21641249	-	307	32988	8.67	Nucleus
S22	SA06G01827	SaMYB070	chr06	14026308	14027479	+	252	27562.7	6.56	Nucleus
S22	SA04G00800	SaMYB071	chr04	6444053	6445143	-	240	25708.5	8.78	Nucleus
S23	SA06G00253	SaMYB072	chr06	1891960	1895837	-	396	42822.6	5.93	Nucleus
S23	SA06G01774	SaMYB073	chr06	13583891	13594799	-	396	42561.7	5.48	Nucleus
S24	SA02G01498	SaMYB074	chr02	11414308	11415830	+	337	36904.3	6.3	Nucleus
S24	SA05G00898	SaMYB075	chr05	7298385	7300454	-	312	34801.3	5.91	Nucleus
S24	SA09G00690	SaMYB076	chr09	5111252	5112852	+	336	37154.7	5.48	Nucleus
S25	SA09G00324	SaMYB077	chr09	2432931	2434886	-	372	41954.9	6.95	Nucleus
S25	SA08G00642	SaMYB078	chr08	5171095	5174648	+	497	56330.5	8.45	Nucleus
S25	SA02G03385	SaMYB079	chr02	26323880	26328490	-	500	55262.1	7.63	Nucleus
S25	SA05G02101	SaMYB080	chr05	16630972	16638164	-	604	66711	9.01	Nucleus
S25	SA10G01325	SaMYB081	chr10	11657488	11666824	+	1174	130952	6.4	Nucleus
S27	SA01G00117	SaMYB082	chr01	889045	890609	+	343	39497.3	9.33	Nucleus
S27	SA06G00100	SaMYB083	chr06	728487	730145	+	350	40327.1	9.51	Nucleus
S27	SA03G02236	SaMYB084	chr03	16734108	16748536	-	1282	144223	5.69	Nucleus
S27	SA03G03233	SaMYB085	chr03	24908428	24917844	-	1099	123252	5.2	Nucleus
S28	SA03G02959	SaMYB086	chr03	22575216	22580361	-	479	53914.2	6.26	Nucleus
S28	SA02G00633	SaMYB087	chr02	4985139	4986013	-	169	18356.4	8.98	Nucleus
S30	SA10G00158	SaMYB088	chr10	1164799	1167672	-	362	40163.1	5.66	Nucleus
S30	SA04G02784	SaMYB089	chr04	22159082	22160439	-	306	34295.5	5.74	Nucleus
S31	SA01G02958	SaMYB090	chr01	31606933	31608920	-	318	35853.4	5.49	Nucleus
S32	SA07G00098	SaMYB091	chr07	703156	727450	+	1030	112375	5.59	Nucleus
S32	SA03G00456	SaMYB092	chr03	3678506	3681307	-	270	29941.7	8.83	Nucleus
S33	SA08G01393	SaMYB093	chr08	10672211	10674666	-	267	29430.2	8.12	Nucleus
S33	SA10G01270	SaMYB094	chr10	11204539	11210414	+	336	37358.2	6.2	Nucleus
S35	SA02G00740	SaMYB095	chr02	5690953	5696960	-	320	36132	5.32	Nucleus
S35	SA10G01351	SaMYB096	chr10	11917404	11918953	+	340	38640.2	5.88	Nucleus
S36	SA02G02578	SaMYB097	chr02	19694061	19696085	+	299	33206.1	6.75	Nucleus
S38	SA07G01817	SaMYB098	chr07	13782794	13794526	+	536	61309.7	8.67	Nucleus
S42	SA03G01226	SaMYB099	chr03	9713861	9715311	-	299	33322.2	5.66	Nucleus
S43	SA05G01212	SaMYB100	chr05	9862091	9863606	-	250	28905.1	5.17	Nucleus
S43	SA06G01020	SaMYB101	chr06	7865648	7868141	-	281	31655	4.88	Nucleus
S44	SA07G00070	SaMYB102	chr07	496737	502757	-	546	59241.2	7.61	Nucleus
S45	SA10G00182	SaMYB103	chr10	1397637	1405995	-	475	53675.8	4.91	Nucleus
S45	SA09G00869	SaMYB104	chr09	6540491	6542013	-	208	23921	7.66	Nucleus
S46	SA03G01221	SaMYB105	chr03	9684108	9686251	-	321	35524.1	6.42	Nucleus
S47	SA05G00504	SaMYB106	chr05	4021736	4023186	+	276	30659.3	9.09	Nucleus
S47	SA02G02428	SaMYB107	chr02	18500058	18516782	+	995	111287	6.06	Nucleus
A	SA04G01993	SaMYB108	chr04	15769062	15772530	+	306	33936.4	6.33	Nucleus
A	SA04G01985	SaMYB109	chr04	15734152	15735658	+	236	27059.3	5.86	Nucleus
A	SA04G01984	SaMYB110	chr04	15727542	15728762	+	242	27602	7.63	Nucleus
A	SA04G01963	SaMYB111	chr04	15623182	15624276	+	234	27001.7	8.84	Nucleus
A	SA04G01982	SaMYB112	chr04	15715742	15716988	+	234	26671.8	7.03	Nucleus
A	SA04G01975	SaMYB113	chr04	15674082	15675318	+	232	26197.3	6.45	Nucleus
S79	SA03G03257	SaMYB114	chr03	25096638	25098499	+	226	25453.6	8.93	Nucleus

## Sheet: Table S2
Supplementary Table S2. The expression levels of R2R3-MYB genes under cold stress at different time points
Gene ID	Module	Gene name	0h(0h_1)	0h(0h_2)	0h(0h_3)	12h(12_1)	12h(12h_2)	12h(12h_3)	24h(24h_1)	24h(24h_2)	24h(24h_3)	48h(48h_1)	48h(48h_2)	48h(48h_3)
SA01G00117	NA	SaMYB082	18.5259	26.7703	21.7127	44.7386	33.2665	36.2086	17.5213	28.2934	16.4546	8.51965	21.1984	43.2893
SA01G00299	NA	SaMYB016	0	0	0	0	0	0	0	0	0	0	0	0
SA01G00342	NA	SaMYB038	0	0.565153	1.61924	1.09957	1.10013	0.490962	0.36591	0.877142	1.23694	1.41895	0.271139	1.57484
SA01G02184	turquoise	SaMYB068	15.8762	10.5801	13.6407	68.0078	71.7843	69.8115	193.743	178.414	262.741	314.951	141.34	112.529
SA01G02458	NA	SaMYB046	0.281434	0.211233	0	1.04585	0.182896	0.619698	0	0	0	0.284013	0	0
SA01G02958	NA	SaMYB090	0	0	0	0	0	0	0	0	0	0	0	0
SA02G00494	blue	SaMYB014	55.114	66.225	48.6908	52.8391	37.3506	45.4502	40.9645	36.9056	41.5743	17.3449	19.0807	12.6268
SA02G00631	NA	SaMYB065	0	0	0.085493	0	0	0	0	0.08626	0	0	0	0
SA02G00740	NA	SaMYB095	0	0	0.125714	0	0	0.278801	0	0	0	0	0	0
SA02G00757	NA	SaMYB042	0.489932	0.976762	1.22166	3.02198	1.95344	1.08722	0.95664	1.17042	2.09459	0.604795	3.06187	0.490739
SA02G00807	NA	SaMYB005	0.789905	0.936577	1.64002	2.27243	3.76409	1.73395	0.508716	1.51042	1.38344	8.0602	0.289313	3.64727
SA02G01498	NA	SaMYB074	0	0	0	0	0	0	0	0	0	0.152695	0	0
SA02G02355	NA	SaMYB048	12.092	14.8901	14.8371	20.4653	19.4734	20.188	17.9332	15.408	20.6184	14.4713	15.5623	14.9875
SA02G02428	NA	SaMYB107	0.230952	0.358808	0.320499	0.776448	0.374037	0.862009	0.277979	0.54674	0.231584	0	0	0.248179
SA02G02578	NA	SaMYB097	1.28019	1.76658	2.11146	3.22754	5.05736	5.13507	1.91127	1.87767	1.099	1.7368	2.40108	4.57441
SA02G02658	red	SaMYB015	3.14135	3.91628	2.49066	6.94713	9.63812	6.59025	11.5117	10.4187	16.6875	24.2001	17.5985	12.7282
SA02G02743	NA	SaMYB040	0	0	1.39221	0.929702	0	0	0	0.447832	0.29244	0.436111	0	0
SA02G02808	NA	SaMYB069	56.074	51.4414	56.9967	214.311	147.345	137.832	159.506	166.54	172.933	139.139	74.4084	151.544
SA02G03385	NA	SaMYB079	0	0	0	0	0	0	0	0	0	0	0	0
SA03G00456	NA	SaMYB092	0	0	0	0	0	0	0.135523	0	0	0	0.135571	0
SA03G00457	NA	SaMYB020	0	0	0	0	0	0	0	0	0	0	0	0
SA03G01026	NA	SaMYB047	0.67982	0.728656	0.72737	1.07197	1.34865	1.63353	2.57321	1.68055	2.20162	4.52327	1.96827	1.09106
SA03G01221	NA	SaMYB105	1.03994	2.91221	2.07838	1.44568	1.82177	0.951762	1.12447	1.47495	1.28895	2.08929	0.707888	0.942378
SA03G01226	NA	SaMYB099	5.0093	5.81984	6.9	5.12596	2.42609	3.45726	3.68696	2.4563	2.8148	1.56821	1.52251	1.66534
SA03G02211	NA	SaMYB057	0	0.916875	0.267117	0.366279	0.955791	0	0	0.458741	0.553828	0.644571	0	0.183207
SA03G02236	blue	SaMYB084	14.8377	13.7979	14.66	14.5781	13.1882	15.5696	12.4813	12.1936	10.5882	8.24313	10.5893	10.1517
SA03G02255	NA	SaMYB007	0	0	0	0	0	0	0	0	0	0	0	0
SA03G02959	NA	SaMYB086	3.56922	3.42951	4.09011	6.82206	6.3613	6.68882	6.22201	7.64087	9.41642	8.07532	11.9726	12.2931
SA03G02998	NA	SaMYB062	0	0.399171	0.161047	2.23566	0.836921	0.459927	0.518402	0	0.288021	0	0.604762	0.440789
SA03G03010	NA	SaMYB027	0	0	0	0	0	0	0	0	0	0	0	0
SA03G03219	NA	SaMYB054	2.32655	2.61692	8.3571	1.84127	1.62664	1.59766	2.15056	1.67705	2.65336	1.22042	1.75443	1.43382
SA03G03233	turquoise	SaMYB085	17.1223	17.8434	16.4171	16.0702	18.8805	18.0907	15.9041	14.218	15.1638	12.6701	12.2965	10.4691
SA03G03257	NA	SaMYB114	11.1438	12.957	13.7557	5.74001	4.46345	4.64601	5.29546	5.10064	5.94561	2.85044	3.32491	2.28763
SA03G03312	NA	SaMYB008	58.4152	53.8598	57.4736	42.086	40.3531	45.7553	54.5425	53.8857	44.1083	56.9529	45.2571	69.2355
SA03G03555	NA	SaMYB035	1.67589	1.02036	0.921269	2.11755	1.89462	1.48613	2.92288	2.82635	3.00517	1.87646	2.07681	3.12859
SA04G00233	NA	SaMYB024	0.584813	1.93249	0.653285	0.657939	1.59754	1.17545	0	0.744516	1.61791	1.13406	0.731364	0.631516
SA04G00800	NA	SaMYB071	0.176135	0	0.17736	1.65542	0.734235	0.643884	0.794865	4.02823	3.21087	2.07857	1.0699	1.59144
SA04G00965	NA	SaMYB034	0	0	0	0	0	0.636498	0.511549	0.588292	0	0	0	0.261054
SA04G02480	NA	SaMYB063	0	0	0	0	0	0	0	0	0	0	0	0
SA04G02702	NA	SaMYB013	0.58668	0.748755	0.883593	1.22387	0.400404	0.869256	0.892443	0.940211	2.38206	2.18878	1.86267	1.22169
SA04G02784	NA	SaMYB089	0	0	0	0.18956	0	0	0	0	0	0	0	0
SA04G02814	NA	SaMYB011	1.94072	1.58221	11.6662	1.55128	0	0	0.598589	1.71541	1.20076	1.12746	0.730506	0.789038
SA05G00189	NA	SaMYB029	0	0	0.269277	0	0	0	0	0	0	0	0	0
SA05G00215	NA	SaMYB045	0	0	0	0	0	0	0	0	0	0	0	0
SA05G00504	NA	SaMYB106	0	0	0	1.05854	0	0.256753	0.248054	0	0	0	0.165427	0
SA05G00848	NA	SaMYB052	1.1057	0.966492	0.950558	1.88876	1.48841	2.06757	1.5738	1.06628	2.27425	0.716159	1.02939	0.827668
SA05G00898	NA	SaMYB075	0	0	0	0	0	0	0.118727	0.176943	0.178624	0.777995	0.653227	0
SA05G01206	NA	SaMYB031	0.146132	0	0.222999	1.7967	2.39292	1.06685	6.58108	3.15164	7.61186	22.3659	13.8476	6.56733
SA05G01212	NA	SaMYB100	0	0	0	0	1.81924	1.55519	0	0.138666	0	0.919822	0.427567	0.540811
SA05G01292	NA	SaMYB056	0	0	0	0	0	0	0	0	0	0	0	0
SA05G01520	NA	SaMYB009	0.202016	0.236828	1.73714	0.277597	0	0	0	0	0.637961	0.39641	0	0
SA05G01616	NA	SaMYB032	0	0	0	0	0	0	0	0	0	0	0	0
SA05G01680	NA	SaMYB066	12.2187	13.8131	9.73969	14.1156	10.9002	14.2172	9.23729	13.2681	7.6247	6.06698	4.39917	12.4399
SA05G02101	NA	SaMYB080	0.178756	0.269433	0.353506	0	0.139479	0.679263	0	0.292537	0	0.900131	0.361941	0.442237
SA05G02124	NA	SaMYB064	0	0	0	0	0.169722	0.677172	0.163976	0.244378	0.328931	0.408778	0	0.487989
SA06G00100	turquoise	SaMYB083	37.3151	82.1762	52.7548	75.1052	67.6562	69.6512	45.7018	49.5051	38.6593	20.678	29.1523	26.4349
SA06G00181	NA	SaMYB006	47.5434	54.8848	44.7887	73.6089	73.7946	74.5055	47.6666	47.1821	61.6685	62.9991	55.8741	43.3503
SA06G00185	NA	SaMYB058	0.859146	0.49479	7.51861	1.53683	0.446916	0.486722	0.431785	0.644973	1.48017	0.614877	0.362411	1.42874
SA06G00186	NA	SaMYB061	0	0	0	0	0	0	0	0	0	0	0	0
SA06G00253	NA	SaMYB072	1.3245	1.92621	0.729881	2.32811	4.86772	4.69441	4.18087	2.94558	4.47806	9.94408	7.10246	1.99117
SA06G00298	NA	SaMYB017	0	0	0	0	0	0	0	0	0	0	0	0
SA06G00724	NA	SaMYB039	0	0	0	0	0	0	0	0	0	0	0	0
SA06G01020	NA	SaMYB101	0	0	0	0	0	0.490165	0	0.136298	0.47686	0	0	0
SA06G01558	NA	SaMYB021	1.12564	3.55104	1.79361	5.57507	7.72914	5.8858	6.32032	7.69716	13.5406	4.57393	16.0257	8.3502
SA06G01683	NA	SaMYB010	0	0	1.15168	0	0	0	2.97795	0.925099	3.20208	5.54742	4.08604	1.71055
SA06G01774	NA	SaMYB073	7.26022	7.03883	5.44325	9.6704	9.77101	9.43409	10.2707	9.13812	13.3588	7.32797	10.225	10.018
SA06G01827	NA	SaMYB070	0.081981	0.082378	0.083403	0.096559	0.257624	0.171754	1.75585	2.09277	2.59156	4.17712	5.10002	3.53735
SA06G02089	turquoise	SaMYB050	11.026	12.4979	13.2719	15.5324	17.7137	17.5041	11.5331	12.1971	10.9544	8.94697	14.5436	9.29235
SA07G00070	NA	SaMYB102	15.0761	20.4088	17.2987	16.9809	14.1077	15.9792	11.2578	13.3487	12.7348	7.44089	15.1794	27.0402
SA07G00098	turquoise	SaMYB091	14.8032	18.1768	12.9598	14.0524	20.1846	17.4235	10.8007	12.265	10.2223	9.31743	10.8391	9.35367
SA07G00251	NA	SaMYB012	20.7463	26.53	31.3417	15.8665	7.62288	9.94613	11.1724	10.7347	20.1625	23.9312	12.7363	8.03042
SA07G00478	NA	SaMYB067	1.48809	1.27897	0.713294	4.2747	5.21875	4.01968	12.2231	13.4388	10.101	21.9989	8.69599	9.93915
SA07G00630	NA	SaMYB049	3.16366	3.63478	3.22476	5.1718	5.24491	6.00263	3.84965	4.52206	3.99861	3.00277	3.4127	3.53434
SA07G00882	NA	SaMYB019	0.289887	0	0	0	0	0	0	0	0	0	0	0
SA07G00894	NA	SaMYB023	5.07812	6.53472	5.73402	1.85581	5.09693	4.36521	12.6316	6.9225	12.3952	9.37678	7.29496	5.04771
SA07G00902	NA	SaMYB022	18.1183	19.8165	20.4301	10.9066	16.6539	12.0812	45.3197	24.1853	45.4308	34.6022	23.2942	14.3246
SA07G01352	NA	SaMYB044	0	1.56297	2.22655	0	0.874717	0.827364	0.562311	0.394655	0.634494	0	0	0
SA07G01407	NA	SaMYB033	1.4612	0	5.25375	6.73097	1.96313	2.12315	1.40055	2.11762	3.27455	3.42297	1.59001	0
SA07G01736	NA	SaMYB053	6.07488	1.23458	4.88455	3.08791	0.955489	2.78041	3.89979	3.40827	7.43556	12.1202	6.48623	7.47863
SA07G01817	brown	SaMYB098	97.3632	74.0318	85.0708	21.0418	28.7324	29.8844	48.6181	32.8455	42.2099	5.24867	15.7214	6.97613
SA07G01915	NA	SaMYB037	0	0	0.250957	2.10052	0.784414	0.874083	0.498019	0.289799	0.688582	0.622349	0.186027	0.300716
SA08G00096	NA	SaMYB018	0	0	0	0.883119	0	0.532057	0.618933	0	0	0	0.419764	0
SA08G00440	NA	SaMYB025	0	0	0	0	0	0	0	0	0	0	0	0
SA08G00533	NA	SaMYB004	16.707	37.0875	17.8968	82.8679	40.4333	88.1368	37.6099	99.2776	68.9767	124.075	49.6574	67.1163
SA08G00634	NA	SaMYB051	0	0	0	0	0	0	0	0	0.216039	0	0	0
SA08G00642	NA	SaMYB078	0	0	0	0.812937	0.99714	0.486422	0.252059	0.155991	0.341727	0.365303	0.208343	0
SA08G01393	NA	SaMYB093	0	0	0	0	0	0	0	0	0	0	0	0
SA08G01401	NA	SaMYB003	0.235685	1.33397	0.319699	8.73394	2.79294	5.21652	0.713942	1.08013	0	0.237846	2.14582	0
SA08G01896	NA	SaMYB043	4.44127	4.55161	4.98763	5.02974	5.0388	7.05938	5.51887	6.5077	4.57126	3.32743	4.60641	3.04789
SA08G01905	NA	SaMYB036	0.239246	0	2.25141	0	0	0	0.240488	0	0.402014	0.15987	0	0
SA09G00124	NA	SaMYB041	0	0.133988	0.318694	0.263548	0	0	0.181159	0.176318	0.293875	0.310601	0.181223	0
SA09G00284	NA	SaMYB026	0	0	0	0.587881	0.697107	0.521066	0.804083	0.501873	0.758237	0.839496	0.888582	0.204525
SA09G00324	NA	SaMYB077	0	0	0	0	0	0	0	0	0	0	0	0
SA09G00373	NA	SaMYB002	25.1573	123.195	65.3605	75.82	46.4148	57.6787	23.9057	36.2755	27.3131	13.4996	25.4843	15.5633
SA09G00502	NA	SaMYB060	5.68293	9.57619	6.16292	7.16396	5.93591	7.59406	4.84326	7.77178	4.71676	7.1613	7.72754	12.4025
SA09G00690	NA	SaMYB076	0	0	0	0	0	0	0	0	0	0	0	0
SA09G00869	NA	SaMYB104	6.27985	10.2997	6.62946	4.19932	2.32879	3.38207	7.25938	6.0964	6.23897	0.93967	5.09563	1.73257
SA09G01856	red	SaMYB030	17.8453	23.215	22.7732	35.6145	39.9855	35.3788	26.6046	22.5637	31.9183	83.0913	42.6133	40.7779
SA10G00158	NA	SaMYB088	0	0	0	0	0	0	0	0	0	0	0	0
SA10G00182	NA	SaMYB103	1.39756	2.06927	1.24833	1.09141	1.26938	1.50118	1.32706	2.18289	0.936465	2.14679	1.42206	2.27831
SA10G01160	NA	SaMYB055	5.15883	3.79066	6.09306	1.99909	2.93972	3.41859	1.40468	1.75717	1.67179	0.355172	0.94552	2.29894
SA10G01208	NA	SaMYB028	8.29693	7.32685	6.81093	3.94876	5.18281	5.81703	3.74023	3.13868	3.25602	2.70804	2.90349	1.43356
SA10G01225	NA	SaMYB001	74.4292	74.2246	78.6359	65.5027	49.4728	78.126	66.7528	78.2717	83.0628	110.51	77.2391	69.0241
SA10G01270	NA	SaMYB094	0	0	0	0	0	0	0	0	0	0	0	0
SA10G01325	red	SaMYB081	37.5751	39.7405	40.5296	32.4339	35.492	32.3729	29.4838	29.6461	32.7419	14.4399	16.8978	22.8097
SA10G01351	NA	SaMYB096	5.18095	5.35064	3.70753	2.96466	2.41599	2.17522	7.71407	6.3221	7.72813	3.39033	4.7481	5.83121
SA04G01993	NA	SaMYB108	0	0	0	0	0	0	0	0	0	0	0	0
SA04G01984	NA	SaMYB110	0	0	0	0	0	0	0	0	0	0	0	0
SA04G01982	NA	SaMYB112	0	0	0	0	0	0	0	0	0	0	0	0
SA04G01985	NA	SaMYB109	0	0	0	0	0	0	0	0	0	0	0	0
SA02G00633	NA	SaMYB087	0	0	0	0.129334	0	0	0.111128	0	0.111461	0	0	0
SA04G01975	NA	SaMYB113	0	0	0	0	0	0	0	0	0	0	0	0
SA04G01963	NA	SaMYB111	0	0	0	0	0	0	0	0	0	0	0	0
SA08G00227	blue	SaMYB059	11.3326	13.0098	11.4521	11.899	9.77041	11.805	10.188	12.6042	9.42923	8.10141	8.75016	9.52027

## Sheet: Table S3
Supplementary table S3. Genes are in different modules accoring to the result of WGCNA.
Gene_name	Modules
SA01G00009	blue
SA01G00011	turquoise
SA01G00021	pink
SA01G00022	yellow
SA01G00025	turquoise
SA01G00041	turquoise
SA01G00050	blue
SA01G00051	brown
SA01G00054	red
SA01G00057	red
SA01G00059	brown
SA01G00062	turquoise
SA01G00079	blue
SA01G00081	yellow
SA01G00086	turquoise
SA01G00090	turquoise
SA01G00091	purple
SA01G00098	red
SA01G00099	blue
SA01G00105	blue
SA01G00107	green
SA01G00110	red
SA01G00112	blue
SA01G00113	turquoise
SA01G00114	yellow
SA01G00149	green
SA01G00152	turquoise
SA01G00154	turquoise
SA01G00156	blue
SA01G00157	turquoise
SA01G00159	turquoise
SA01G00179	turquoise
SA01G00180	green
SA01G00181	turquoise
SA01G00183	turquoise
SA01G00184	yellow
SA01G00187	brown
SA01G00191	magenta
SA01G00200	blue
SA01G00203	blue
SA01G00205	turquoise
SA01G00206	turquoise
SA01G00207	turquoise
SA01G00209	blue
SA01G00210	brown
SA01G00213	turquoise
SA01G00215	brown
SA01G00221	red
SA01G00225	turquoise
SA01G00229	turquoise
SA01G00232	blue
SA01G00236	green
SA01G00237	turquoise
SA01G00248	turquoise
SA01G00249	turquoise
SA01G00252	blue
SA01G00269	blue
SA01G00278	turquoise
SA01G00285	turquoise
SA01G00288	turquoise
SA01G00293	blue
SA01G00297	yellow
SA01G00301	turquoise
SA01G00306	blue
SA01G00308	turquoise
SA01G00312	blue
SA01G00315	blue
SA01G00320	black
SA01G00322	blue
SA01G00325	green
SA01G00328	yellow
SA01G00330	pink
SA01G00331	blue
SA01G00334	yellow
SA01G00338	yellow
SA01G00340	blue
SA01G00349	turquoise
SA01G00360	turquoise
SA01G00364	brown
SA01G00365	blue
SA01G00370	pink
SA01G00388	turquoise
SA01G00391	blue
SA01G00396	turquoise
SA01G00398	blue
SA01G00399	brown
SA01G00400	turquoise
SA01G00402	yellow
SA01G00408	brown
SA01G00414	blue
SA01G00426	red
SA01G00435	turquoise
SA01G00436	turquoise
SA01G00442	blue
SA01G00443	green
SA01G00444	turquoise
SA01G00446	turquoise
SA01G00447	green
SA01G00448	black
SA01G00449	turquoise
SA01G00451	turquoise
SA01G00452	blue
SA01G00453	blue
SA01G00467	turquoise
SA01G00473	turquoise
SA01G00478	turquoise
SA01G00481	yellow
SA01G00482	yellow
SA01G00497	turquoise
SA01G00498	turquoise
SA01G00502	green
SA01G00508	blue
SA01G00509	blue
SA01G00516	blue
SA01G00520	yellow
SA01G00523	turquoise
SA01G00529	turquoise
SA01G00532	brown
SA01G00538	pink
SA01G00543	brown
SA01G00552	turquoise
SA01G00561	turquoise
SA01G00571	yellow
SA01G00575	turquoise
SA01G00582	turquoise
SA01G00587	turquoise
SA01G00596	turquoise
SA01G00598	turquoise
SA01G00601	brown
SA01G00604	turquoise
SA01G00612	turquoise
SA01G00624	turquoise
SA01G00629	turquoise
SA01G00631	blue
SA01G00633	blue
SA01G00642	turquoise
SA01G00654	turquoise
SA01G00655	blue
SA01G00665	yellow
SA01G00676	brown
SA01G00681	blue
SA01G00686	turquoise
SA01G00687	yellow
SA01G00691	green
SA01G00698	blue
SA01G00700	red
SA01G00709	blue
SA01G00711	turquoise
SA01G00712	blue
SA01G00714	yellow
SA01G00717	turquoise
SA01G00725	turquoise
SA01G00735	turquoise
SA01G00736	blue
SA01G00737	green
SA01G00743	blue
SA01G00750	turquoise
SA01G00755	blue
SA01G00766	turquoise
SA01G00767	brown
SA01G00768	turquoise
SA01G00773	turquoise
SA01G00774	blue
SA01G00790	blue
SA01G00793	green
SA01G00808	turquoise
SA01G00821	blue
SA01G00822	blue
SA01G00827	turquoise
SA01G00848	brown
SA01G00853	turquoise
SA01G00863	turquoise
SA01G00869	turquoise
SA01G00876	turquoise
SA01G00881	brown
SA01G00889	brown
SA01G00892	blue
SA01G00895	pink
SA01G00897	yellow
SA01G00898	turquoise
SA01G00899	blue
SA01G00905	turquoise
SA01G00913	blue
SA01G00914	blue
SA01G00926	blue
SA01G00927	blue
SA01G00935	turquoise
SA01G00951	brown
SA01G00961	blue
SA01G00963	blue
SA01G00994	brown
SA01G01035	red
SA01G01036	red
SA01G01045	turquoise
SA01G01054	yellow
SA01G01066	yellow
SA01G01074	turquoise
SA01G01083	blue
SA01G01091	turquoise
SA01G01093	blue
SA01G01101	yellow
SA01G01103	yellow
SA01G01106	turquoise
SA01G01107	turquoise
SA01G01125	blue
SA01G01352	turquoise
SA01G01353	blue
SA01G01453	blue
SA01G01599	yellow
SA01G01639	turquoise
SA01G01653	turquoise
SA01G01671	blue
SA01G01680	yellow
SA01G01681	turquoise
SA01G01685	turquoise
SA01G01686	brown
SA01G01687	turquoise
SA01G01689	brown
SA01G01704	turquoise
SA01G01710	green
SA01G01712	pink
SA01G01714	black
SA01G01758	blue
SA01G01782	turquoise
SA01G01783	blue
SA01G01787	blue
SA01G01815	turquoise
SA01G01818	yellow
SA01G01826	blue
SA01G01827	blue
SA01G01833	turquoise
SA01G01834	yellow
SA01G01837	turquoise
SA01G01845	blue
SA01G01846	blue
SA01G01848	yellow
SA01G01874	blue
SA01G01893	turquoise
SA01G01894	turquoise
SA01G01895	turquoise
SA01G01903	red
SA01G01904	turquoise
SA01G01923	blue
SA01G01927	blue
SA01G01928	blue
SA01G01971	brown
SA01G01984	blue
SA01G02004	green
SA01G02023	turquoise
SA01G02027	blue
SA01G02032	turquoise
SA01G02038	turquoise
SA01G02040	turquoise
SA01G02051	brown
SA01G02053	turquoise
SA01G02054	turquoise
SA01G02064	yellow
SA01G02065	brown
SA01G02069	turquoise
SA01G02070	brown
SA01G02073	purple
SA01G02103	green
SA01G02104	blue
SA01G02115	blue
SA01G02116	green
SA01G02117	green
SA01G02125	blue
SA01G02126	blue
SA01G02128	green
SA01G02140	blue
SA01G02143	blue
SA01G02147	turquoise
SA01G02148	yellow
SA01G02150	turquoise
SA01G02151	turquoise
SA01G02154	yellow
SA01G02156	green
SA01G02157	blue
SA01G02170	red
SA01G02174	blue
SA01G02175	turquoise
SA01G02176	yellow
SA01G02178	brown
SA01G02179	blue
SA01G02184	turquoise
SA01G02193	turquoise
SA01G02202	turquoise
SA01G02204	turquoise
SA01G02211	blue
SA01G02220	blue
SA01G02224	turquoise
SA01G02225	blue
SA01G02227	blue
SA01G02238	turquoise
SA01G02239	turquoise
SA01G02243	blue
SA01G02244	turquoise
SA01G02250	blue
SA01G02256	blue
SA01G02261	blue
SA01G02263	blue
SA01G02265	brown
SA01G02297	blue
SA01G02298	red
SA01G02304	turquoise
SA01G02313	blue
SA01G02322	yellow
SA01G02323	green
SA01G02330	blue
SA01G02332	red
SA01G02336	turquoise
SA01G02342	turquoise
SA01G02343	blue
SA01G02352	blue
SA01G02354	turquoise
SA01G02355	blue
SA01G02356	blue
SA01G02358	yellow
SA01G02359	blue
SA01G02361	red
SA01G02362	blue
SA01G02366	turquoise
SA01G02368	turquoise
SA01G02369	turquoise
SA01G02370	turquoise
SA01G02372	turquoise
SA01G02374	blue
SA01G02377	blue
SA01G02380	turquoise
SA01G02382	turquoise
SA01G02385	turquoise
SA01G02388	green
SA01G02390	green
SA01G02391	green
SA01G02396	blue
SA01G02398	blue
SA01G02399	blue
SA01G02403	blue
SA01G02406	blue
SA01G02418	blue
SA01G02421	blue
SA01G02423	turquoise
SA01G02427	red
SA01G02432	blue
SA01G02441	turquoise
SA01G02449	blue
SA01G02450	red
SA01G02452	red
SA01G02457	blue
SA01G02465	turquoise
SA01G02476	blue
SA01G02479	yellow
SA01G02480	yellow
SA01G02481	blue
SA01G02482	blue
SA01G02491	blue
SA01G02504	turquoise
SA01G02518	blue
SA01G02524	yellow
SA01G02525	purple
SA01G02526	blue
SA01G02528	turquoise
SA01G02529	magenta
SA01G02536	black
SA01G02540	yellow
SA01G02543	blue
SA01G02552	blue
SA01G02567	red
SA01G02574	turquoise
SA01G02579	turquoise
SA01G02580	blue
SA01G02587	blue
SA01G02612	turquoise
SA01G02619	blue
SA01G02621	red
SA01G02630	turquoise
SA01G02641	brown
SA01G02645	turquoise
SA01G02648	brown
SA01G02650	blue
SA01G02651	turquoise
SA01G02652	turquoise
SA01G02654	pink
SA01G02655	black
SA01G02657	turquoise
SA01G02658	turquoise
SA01G02659	yellow
SA01G02662	yellow
SA01G02663	turquoise
SA01G02667	blue
SA01G02674	blue
SA01G02679	red
SA01G02680	red
SA01G02684	blue
SA01G02685	blue
SA01G02688	black
SA01G02689	purple
SA01G02690	blue
SA01G02694	blue
SA01G02695	blue
SA01G02698	green
SA01G02701	red
SA01G02704	blue
SA01G02711	yellow
SA01G02717	blue
SA01G02718	turquoise
SA01G02733	brown
SA01G02736	turquoise
SA01G02739	yellow
SA01G02742	brown
SA01G02743	blue
SA01G02745	turquoise
SA01G02750	yellow
SA01G02756	blue
SA01G02757	blue
SA01G02759	brown
SA01G02764	black
SA01G02768	black
SA01G02778	blue
SA01G02779	blue
SA01G02793	green
SA01G02794	blue
SA01G02797	turquoise
SA01G02803	turquoise
SA01G02804	turquoise
SA01G02805	blue
SA01G02807	blue
SA01G02809	yellow
SA01G02813	blue
SA01G02818	brown
SA01G02819	blue
SA01G02821	blue
SA01G02825	turquoise
SA01G02826	green
SA01G02830	turquoise
SA01G02833	blue
SA01G02834	yellow
SA01G02848	blue
SA01G02856	turquoise
SA01G02857	brown
SA01G02865	turquoise
SA01G02866	turquoise
SA01G02868	yellow
SA01G02872	turquoise
SA01G02875	blue
SA01G02878	turquoise
SA01G02879	brown
SA01G02882	turquoise
SA01G02883	green
SA01G02889	red
SA01G02890	turquoise
SA01G02891	blue
SA01G02895	blue
SA01G02896	blue
SA01G02901	red
SA01G02907	yellow
SA01G02912	turquoise
SA01G02917	turquoise
SA01G02918	turquoise
SA01G02919	turquoise
SA01G02920	turquoise
SA01G02926	turquoise
SA01G02929	yellow
SA01G02930	blue
SA01G02931	pink
SA01G02934	yellow
SA01G02935	green
SA01G02937	red
SA01G02938	red
SA01G02939	turquoise
SA01G02943	turquoise
SA01G02949	blue
SA01G02950	yellow
SA01G02952	brown
SA01G02955	red
SA01G02956	brown
SA01G02961	purple
SA01G02962	purple
SA01G02964	red
SA01G02965	brown
SA01G02966	blue
SA01G02967	red
SA01G02969	blue
SA01G02970	turquoise
SA01G02980	black
SA01G02987	green
SA01G02989	yellow
SA01G02995	turquoise
SA01G02997	turquoise
SA01G03002	brown
SA01G03003	green
SA01G03011	turquoise
SA01G03013	turquoise
SA01G03016	red
SA01G03017	turquoise
SA01G03020	blue
SA01G03038	yellow
SA01G03039	red
SA01G03042	green
SA01G03045	green
SA01G03047	turquoise
SA01G03048	blue
SA01G03051	turquoise
SA01G03052	blue
SA01G03055	yellow
SA01G03060	blue
SA01G03061	blue
SA01G03066	turquoise
SA01G03067	blue
SA01G03069	turquoise
SA01G03070	turquoise
SA01G03072	brown
SA01G03073	red
SA01G03074	turquoise
SA01G03078	yellow
SA01G03081	blue
SA01G03092	blue
SA01G03094	yellow
SA01G03099	blue
SA01G03100	brown
SA01G03102	blue
SA01G03105	blue
SA01G03150	yellow
SA01G03194	turquoise
SA01G03203	turquoise
SA02G00004	black
SA02G00009	turquoise
SA02G00015	brown
SA02G00017	turquoise
SA02G00018	blue
SA02G00030	blue
SA02G00033	turquoise
SA02G00036	turquoise
SA02G00037	brown
SA02G00040	blue
SA02G00050	turquoise
SA02G00052	green
SA02G00054	blue
SA02G00057	turquoise
SA02G00061	blue
SA02G00062	green
SA02G00065	brown
SA02G00066	turquoise
SA02G00075	yellow
SA02G00084	turquoise
SA02G00085	blue
SA02G00086	blue
SA02G00089	turquoise
SA02G00101	brown
SA02G00102	brown
SA02G00107	turquoise
SA02G00108	blue
SA02G00129	yellow
SA02G00134	turquoise
SA02G00138	red
SA02G00141	brown
SA02G00142	turquoise
SA02G00146	yellow
SA02G00147	red
SA02G00149	blue
SA02G00150	red
SA02G00170	turquoise
SA02G00177	turquoise
SA02G00185	turquoise
SA02G00187	blue
SA02G00189	blue
SA02G00197	red
SA02G00198	yellow
SA02G00199	red
SA02G00201	turquoise
SA02G00202	blue
SA02G00206	red
SA02G00207	turquoise
SA02G00208	blue
SA02G00216	green
SA02G00227	blue
SA02G00235	yellow
SA02G00237	brown
SA02G00238	brown
SA02G00249	blue
SA02G00250	turquoise
SA02G00251	pink
SA02G00254	turquoise
SA02G00256	turquoise
SA02G00258	turquoise
SA02G00262	blue
SA02G00265	turquoise
SA02G00266	blue
SA02G00267	green
SA02G00272	yellow
SA02G00276	turquoise
SA02G00279	brown
SA02G00286	brown
SA02G00287	blue
SA02G00291	blue
SA02G00296	blue
SA02G00313	turquoise
SA02G00319	yellow
SA02G00323	blue
SA02G00328	turquoise
SA02G00330	green
SA02G00336	blue
SA02G00342	brown
SA02G00343	red
SA02G00344	blue
SA02G00345	blue
SA02G00348	blue
SA02G00349	turquoise
SA02G00350	brown
SA02G00353	turquoise
SA02G00354	blue
SA02G00364	turquoise
SA02G00366	turquoise
SA02G00370	yellow
SA02G00373	yellow
SA02G00374	blue
SA02G00377	red
SA02G00378	blue
SA02G00381	blue
SA02G00382	brown
SA02G00383	green
SA02G00389	turquoise
SA02G00398	turquoise
SA02G00402	yellow
SA02G00407	turquoise
SA02G00408	turquoise
SA02G00409	yellow
SA02G00413	brown
SA02G00415	blue
SA02G00416	yellow
SA02G00418	turquoise
SA02G00419	turquoise
SA02G00423	pink
SA02G00426	turquoise
SA02G00428	green
SA02G00433	turquoise
SA02G00437	blue
SA02G00438	blue
SA02G00439	turquoise
SA02G00440	green
SA02G00441	turquoise
SA02G00447	blue
SA02G00449	yellow
SA02G00450	blue
SA02G00451	green
SA02G00452	turquoise
SA02G00456	blue
SA02G00467	yellow
SA02G00470	blue
SA02G00471	turquoise
SA02G00476	blue
SA02G00483	red
SA02G00485	red
SA02G00486	yellow
SA02G00488	blue
SA02G00494	blue
SA02G00495	green
SA02G00496	blue
SA02G00497	blue
SA02G00501	red
SA02G00502	blue
SA02G00503	turquoise
SA02G00509	brown
SA02G00510	brown
SA02G00513	blue
SA02G00516	blue
SA02G00517	brown
SA02G00518	blue
SA02G00519	blue
SA02G00525	brown
SA02G00526	brown
SA02G00528	turquoise
SA02G00529	green
SA02G00538	turquoise
SA02G00539	turquoise
SA02G00540	brown
SA02G00542	turquoise
SA02G00543	black
SA02G00549	blue
SA02G00556	blue
SA02G00557	green
SA02G00559	yellow
SA02G00563	blue
SA02G00572	brown
SA02G00573	blue
SA02G00577	turquoise
SA02G00590	blue
SA02G00593	turquoise
SA02G00595	yellow
SA02G00606	turquoise
SA02G00609	yellow
SA02G00613	turquoise
SA02G00614	blue
SA02G00618	turquoise
SA02G00619	turquoise
SA02G00637	pink
SA02G00640	pink
SA02G00641	pink
SA02G00647	yellow
SA02G00648	yellow
SA02G00649	pink
SA02G00653	green
SA02G00655	blue
SA02G00656	turquoise
SA02G00657	turquoise
SA02G00658	green
SA02G00659	turquoise
SA02G00663	turquoise
SA02G00665	turquoise
SA02G00669	turquoise
SA02G00670	turquoise
SA02G00674	turquoise
SA02G00682	brown
SA02G00685	blue
SA02G00686	brown
SA02G00688	brown
SA02G00690	turquoise
SA02G00691	green
SA02G00703	blue
SA02G00704	brown
SA02G00705	turquoise
SA02G00709	red
SA02G00710	turquoise
SA02G00716	turquoise
SA02G00719	turquoise
SA02G00727	turquoise
SA02G00729	blue
SA02G00730	green
SA02G00731	turquoise
SA02G00732	green
SA02G00735	blue
SA02G00737	yellow
SA02G00738	turquoise
SA02G00747	blue
SA02G00751	yellow
SA02G00753	turquoise
SA02G00758	turquoise
SA02G00770	blue
SA02G00772	red
SA02G00778	blue
SA02G00779	turquoise
SA02G00781	turquoise
SA02G00785	turquoise
SA02G00790	turquoise
SA02G00791	turquoise
SA02G00792	turquoise
SA02G00793	turquoise
SA02G00799	blue
SA02G00802	turquoise
SA02G00803	turquoise
SA02G00804	turquoise
SA02G00813	turquoise
SA02G00814	turquoise
SA02G00815	brown
SA02G00823	blue
SA02G00834	blue
SA02G00836	blue
SA02G00839	turquoise
SA02G00841	turquoise
SA02G00842	blue
SA02G00852	turquoise
SA02G00853	green
SA02G00856	turquoise
SA02G00858	blue
SA02G00859	brown
SA02G00861	red
SA02G00863	brown
SA02G00864	yellow
SA02G00866	turquoise
SA02G00870	turquoise
SA02G00877	turquoise
SA02G00883	black
SA02G00886	yellow
SA02G00888	green
SA02G00889	green
SA02G00890	turquoise
SA02G00891	turquoise
SA02G00896	red
SA02G00901	green
SA02G00902	blue
SA02G00903	yellow
SA02G00904	turquoise
SA02G00905	turquoise
SA02G00906	yellow
SA02G00916	yellow
SA02G00919	brown
SA02G00924	yellow
SA02G00926	turquoise
SA02G00932	blue
SA02G00936	turquoise
SA02G00945	turquoise
SA02G00958	blue
SA02G00965	blue
SA02G00971	brown
SA02G00974	turquoise
SA02G00978	turquoise
SA02G00983	brown
SA02G00989	turquoise
SA02G00992	blue
SA02G00995	turquoise
SA02G00996	turquoise
SA02G01000	brown
SA02G01005	turquoise
SA02G01009	greenyellow
SA02G01019	black
SA02G01022	blue
SA02G01024	yellow
SA02G01026	turquoise
SA02G01029	turquoise
SA02G01030	black
SA02G01031	blue
SA02G01032	yellow
SA02G01037	turquoise
SA02G01038	blue
SA02G01041	blue
SA02G01049	red
SA02G01050	brown
SA02G01052	blue
SA02G01053	blue
SA02G01058	turquoise
SA02G01064	red
SA02G01065	blue
SA02G01066	blue
SA02G01068	turquoise
SA02G01069	turquoise
SA02G01074	blue
SA02G01082	brown
SA02G01084	turquoise
SA02G01085	blue
SA02G01087	blue
SA02G01089	turquoise
SA02G01090	turquoise
SA02G01092	blue
SA02G01093	turquoise
SA02G01104	blue
SA02G01107	turquoise
SA02G01108	blue
SA02G01109	blue
SA02G01115	blue
SA02G01117	blue
SA02G01118	blue
SA02G01119	turquoise
SA02G01123	turquoise
SA02G01128	brown
SA02G01134	brown
SA02G01137	blue
SA02G01141	yellow
SA02G01145	yellow
SA02G01152	yellow
SA02G01154	yellow
SA02G01156	turquoise
SA02G01159	turquoise
SA02G01160	blue
SA02G01169	turquoise
SA02G01171	blue
SA02G01180	blue
SA02G01184	blue
SA02G01186	blue
SA02G01188	blue
SA02G01189	blue
SA02G01190	blue
SA02G01191	green
SA02G01196	turquoise
SA02G01198	turquoise
SA02G01202	turquoise
SA02G01207	blue
SA02G01208	blue
SA02G01215	yellow
SA02G01216	turquoise
SA02G01218	blue
SA02G01220	blue
SA02G01228	turquoise
SA02G01229	blue
SA02G01230	blue
SA02G01235	brown
SA02G01236	turquoise
SA02G01245	blue
SA02G01251	red
SA02G01252	red
SA02G01253	red
SA02G01262	brown
SA02G01264	turquoise
SA02G01266	blue
SA02G01275	magenta
SA02G01276	purple
SA02G01277	blue
SA02G01284	brown
SA02G01295	turquoise
SA02G01296	turquoise
SA02G01297	blue
SA02G01300	brown
SA02G01303	yellow
SA02G01304	red
SA02G01309	green
SA02G01312	blue
SA02G01313	brown
SA02G01321	turquoise
SA02G01329	blue
SA02G01332	blue
SA02G01336	blue
SA02G01348	blue
SA02G01349	brown
SA02G01356	green
SA02G01359	brown
SA02G01360	brown
SA02G01361	blue
SA02G01362	blue
SA02G01380	turquoise
SA02G01381	turquoise
SA02G01383	brown
SA02G01389	turquoise
SA02G01392	turquoise
SA02G01406	turquoise
SA02G01411	turquoise
SA02G01412	blue
SA02G01413	blue
SA02G01414	blue
SA02G01423	blue
SA02G01426	turquoise
SA02G01429	blue
SA02G01432	red
SA02G01433	blue
SA02G01437	turquoise
SA02G01442	yellow
SA02G01443	blue
SA02G01456	brown
SA02G01461	blue
SA02G01462	blue
SA02G01465	turquoise
SA02G01468	blue
SA02G01470	brown
SA02G01473	blue
SA02G01476	yellow
SA02G01493	blue
SA02G01495	yellow
SA02G01500	turquoise
SA02G01509	green
SA02G01510	turquoise
SA02G01511	turquoise
SA02G01512	turquoise
SA02G01514	blue
SA02G01518	blue
SA02G01522	brown
SA02G01525	turquoise
SA02G01527	black
SA02G01530	red
SA02G01533	turquoise
SA02G01536	purple
SA02G01537	turquoise
SA02G01538	turquoise
SA02G01549	green
SA02G01552	turquoise
SA02G01555	turquoise
SA02G01558	yellow
SA02G01566	turquoise
SA02G01568	turquoise
SA02G01572	turquoise
SA02G01601	blue
SA02G01629	turquoise
SA02G01634	blue
SA02G01640	turquoise
SA02G01656	blue
SA02G01657	turquoise
SA02G01663	turquoise
SA02G01666	turquoise
SA02G01669	blue
SA02G01679	blue
SA02G01680	turquoise
SA02G01683	turquoise
SA02G01688	blue
SA02G01689	yellow
SA02G01690	yellow
SA02G01697	turquoise
SA02G01732	red
SA02G01734	blue
SA02G01737	brown
SA02G01751	blue
SA02G01752	turquoise
SA02G01757	blue
SA02G01762	turquoise
SA02G01763	turquoise
SA02G01892	blue
SA02G01898	brown
SA02G02015	turquoise
SA02G02020	red
SA02G02028	purple
SA02G02030	black
SA02G02035	blue
SA02G02036	blue
SA02G02040	yellow
SA02G02041	turquoise
SA02G02051	blue
SA02G02052	brown
SA02G02057	turquoise
SA02G02060	turquoise
SA02G02062	blue
SA02G02076	blue
SA02G02077	turquoise
SA02G02079	turquoise
SA02G02085	turquoise
SA02G02092	purple
SA02G02097	turquoise
SA02G02120	blue
SA02G02121	turquoise
SA02G02124	yellow
SA02G02127	red
SA02G02128	blue
SA02G02136	blue
SA02G02138	blue
SA02G02140	turquoise
SA02G02141	green
SA02G02146	blue
SA02G02148	yellow
SA02G02164	pink
SA02G02169	greenyellow
SA02G02171	turquoise
SA02G02173	turquoise
SA02G02178	blue
SA02G02197	brown
SA02G02205	turquoise
SA02G02207	blue
SA02G02215	blue
SA02G02218	turquoise
SA02G02220	turquoise
SA02G02223	turquoise
SA02G02226	brown
SA02G02229	blue
SA02G02231	blue
SA02G02237	blue
SA02G02238	turquoise
SA02G02243	blue
SA02G02248	green
SA02G02256	blue
SA02G02257	green
SA02G02266	blue
SA02G02268	green
SA02G02271	blue
SA02G02272	turquoise
SA02G02276	blue
SA02G02283	yellow
SA02G02286	yellow
SA02G02291	brown
SA02G02292	pink
SA02G02293	blue
SA02G02294	blue
SA02G02300	blue
SA02G02303	turquoise
SA02G02304	yellow
SA02G02311	blue
SA02G02317	pink
SA02G02320	turquoise
SA02G02321	brown
SA02G02324	green
SA02G02325	red
SA02G02331	blue
SA02G02335	blue
SA02G02337	yellow
SA02G02342	turquoise
SA02G02343	turquoise
SA02G02345	red
SA02G02347	red
SA02G02349	turquoise
SA02G02351	blue
SA02G02358	turquoise
SA02G02364	brown
SA02G02369	blue
SA02G02374	red
SA02G02378	yellow
SA02G02380	blue
SA02G02382	blue
SA02G02391	yellow
SA02G02396	turquoise
SA02G02399	green
SA02G02406	black
SA02G02414	yellow
SA02G02416	blue
SA02G02418	green
SA02G02420	turquoise
SA02G02426	brown
SA02G02435	turquoise
SA02G02436	blue
SA02G02437	turquoise
SA02G02443	blue
SA02G02445	blue
SA02G02454	turquoise
SA02G02456	brown
SA02G02464	yellow
SA02G02468	turquoise
SA02G02471	yellow
SA02G02476	turquoise
SA02G02478	turquoise
SA02G02485	blue
SA02G02486	turquoise
SA02G02487	brown
SA02G02492	green
SA02G02493	brown
SA02G02495	brown
SA02G02499	turquoise
SA02G02502	turquoise
SA02G02505	turquoise
SA02G02509	yellow
SA02G02517	blue
SA02G02518	yellow
SA02G02525	blue
SA02G02529	turquoise
SA02G02534	turquoise
SA02G02536	yellow
SA02G02538	turquoise
SA02G02542	yellow
SA02G02543	turquoise
SA02G02544	blue
SA02G02546	blue
SA02G02550	blue
SA02G02551	turquoise
SA02G02557	blue
SA02G02559	blue
SA02G02561	turquoise
SA02G02562	brown
SA02G02566	blue
SA02G02575	turquoise
SA02G02576	turquoise
SA02G02579	blue
SA02G02585	brown
SA02G02589	turquoise
SA02G02597	turquoise
SA02G02603	brown
SA02G02605	turquoise
SA02G02607	turquoise
SA02G02608	turquoise
SA02G02611	turquoise
SA02G02612	turquoise
SA02G02615	turquoise
SA02G02617	blue
SA02G02618	turquoise
SA02G02624	brown
SA02G02627	red
SA02G02629	turquoise
SA02G02646	blue
SA02G02648	brown
SA02G02655	brown
SA02G02658	red
SA02G02660	green
SA02G02669	red
SA02G02673	turquoise
SA02G02674	yellow
SA02G02677	blue
SA02G02681	blue
SA02G02683	blue
SA02G02690	red
SA02G02691	turquoise
SA02G02696	turquoise
SA02G02697	turquoise
SA02G02701	blue
SA02G02706	blue
SA02G02710	blue
SA02G02717	turquoise
SA02G02719	turquoise
SA02G02720	turquoise
SA02G02727	turquoise
SA02G02729	turquoise
SA02G02732	turquoise
SA02G02734	green
SA02G02737	green
SA02G02740	turquoise
SA02G02741	turquoise
SA02G02747	black
SA02G02751	yellow
SA02G02757	blue
SA02G02766	turquoise
SA02G02768	yellow
SA02G02772	green
SA02G02773	red
SA02G02776	green
SA02G02779	yellow
SA02G02782	turquoise
SA02G02783	green
SA02G02784	blue
SA02G02787	blue
SA02G02788	yellow
SA02G02789	yellow
SA02G02791	brown
SA02G02793	turquoise
SA02G02798	turquoise
SA02G02799	turquoise
SA02G02800	turquoise
SA02G02803	blue
SA02G02805	turquoise
SA02G02813	turquoise
SA02G02814	turquoise
SA02G02815	yellow
SA02G02820	turquoise
SA02G02825	blue
SA02G02831	turquoise
SA02G02833	brown
SA02G02846	turquoise
SA02G02850	turquoise
SA02G02852	blue
SA02G02854	turquoise
SA02G02856	blue
SA02G02857	turquoise
SA02G02858	turquoise
SA02G02861	blue
SA02G02862	black
SA02G02863	turquoise
SA02G02869	turquoise
SA02G02870	brown
SA02G02871	blue
SA02G02873	blue
SA02G02874	red
SA02G02875	brown
SA02G02876	red
SA02G02878	red
SA02G02884	blue
SA02G02904	turquoise
SA02G02938	turquoise
SA02G02939	blue
SA02G02940	turquoise
SA02G02946	turquoise
SA02G02952	turquoise
SA02G02953	turquoise
SA02G02957	brown
SA02G02961	turquoise
SA02G02962	blue
SA02G02995	blue
SA02G03000	red
SA02G03001	blue
SA02G03002	turquoise
SA02G03004	blue
SA02G03006	turquoise
SA02G03009	blue
SA02G03014	blue
SA02G03015	blue
SA02G03018	blue
SA02G03019	yellow
SA02G03020	turquoise
SA02G03029	red
SA02G03033	turquoise
SA02G03036	turquoise
SA02G03038	green
SA02G03039	red
SA02G03042	turquoise
SA02G03045	green
SA02G03048	turquoise
SA02G03050	yellow
SA02G03058	turquoise
SA02G03060	brown
SA02G03070	turquoise
SA02G03072	yellow
SA02G03078	turquoise
SA02G03084	black
SA02G03088	green
SA02G03091	turquoise
SA02G03092	turquoise
SA02G03093	blue
SA02G03095	turquoise
SA02G03097	turquoise
SA02G03098	blue
SA02G03102	blue
SA02G03107	turquoise
SA02G03111	turquoise
SA02G03113	blue
SA02G03115	brown
SA02G03118	brown
SA02G03126	blue
SA02G03129	brown
SA02G03130	blue
SA02G03149	turquoise
SA02G03151	turquoise
SA02G03153	purple
SA02G03155	brown
SA02G03158	green
SA02G03159	cyan
SA02G03162	turquoise
SA02G03169	turquoise
SA02G03170	blue
SA02G03176	turquoise
SA02G03187	blue
SA02G03196	red
SA02G03197	red
SA02G03198	blue
SA02G03208	turquoise
SA02G03209	turquoise
SA02G03215	turquoise
SA02G03219	yellow
SA02G03220	blue
SA02G03222	green
SA02G03227	turquoise
SA02G03240	turquoise
SA02G03243	blue
SA02G03244	turquoise
SA02G03250	blue
SA02G03252	turquoise
SA02G03256	turquoise
SA02G03259	blue
SA02G03260	blue
SA02G03267	brown
SA02G03272	blue
SA02G03276	turquoise
SA02G03281	blue
SA02G03338	turquoise
SA02G03352	blue
SA02G03353	turquoise
SA02G03358	blue
SA02G03361	brown
SA02G03367	blue
SA02G03370	turquoise
SA02G03375	brown
SA02G03379	blue
SA02G03380	greenyellow
SA02G03382	blue
SA02G03386	blue
SA02G03388	blue
SA02G03392	blue
SA02G03396	blue
SA02G03402	blue
SA02G03411	turquoise
SA02G03414	turquoise
SA02G03420	brown
SA02G03423	turquoise
SA02G03428	blue
SA02G03434	brown
SA02G03437	blue
SA02G03438	blue
SA02G03441	blue
SA02G03447	brown
SA02G03453	turquoise
SA02G03455	blue
SA02G03456	turquoise
SA02G03460	blue
SA02G03461	black
SA02G03463	turquoise
SA02G03464	blue
SA02G03468	brown
SA02G03469	blue
SA02G03471	turquoise
SA02G03472	turquoise
SA02G03473	turquoise
SA02G03474	yellow
SA02G03475	brown
SA02G03477	greenyellow
SA02G03480	pink
SA02G03491	red
SA02G03501	turquoise
SA02G03502	blue
SA02G03504	turquoise
SA02G03508	blue
SA02G03513	turquoise
SA02G03520	blue
SA02G03522	blue
SA02G03523	blue
SA02G03528	turquoise
SA02G03529	yellow
SA02G03538	turquoise
SA02G03540	blue
SA02G03542	turquoise
SA02G03544	red
SA02G03547	blue
SA02G03561	turquoise
SA02G03569	turquoise
SA02G03574	brown
SA02G03581	yellow
SA02G03585	turquoise
SA02G03592	blue
SA02G03593	turquoise
SA02G03597	blue
SA02G03600	blue
SA02G03610	blue
SA02G03613	turquoise
SA02G03617	turquoise
SA02G03622	turquoise
SA02G03624	green
SA02G03635	brown
SA02G03641	green
SA02G03646	blue
SA02G03651	blue
SA02G03652	blue
SA02G03653	blue
SA02G03654	brown
SA02G03664	black
SA02G03665	turquoise
SA02G03666	green
SA02G03668	blue
SA02G03669	yellow
SA02G03670	blue
SA02G03673	yellow
SA02G03675	yellow
SA02G03678	blue
SA02G03684	turquoise
SA02G03691	yellow
SA02G03705	brown
SA02G03716	blue
SA02G03718	magenta
SA02G03731	turquoise
SA02G03739	turquoise
SA02G03740	blue
SA02G03748	brown
SA02G03749	blue
SA02G03750	pink
SA02G03751	turquoise
SA02G03767	green
SA02G03770	green
SA02G03772	yellow
SA02G03774	turquoise
SA02G03786	turquoise
SA02G03789	turquoise
SA02G03800	pink
SA02G03801	turquoise
SA02G03804	turquoise
SA02G03810	brown
SA02G03811	turquoise
SA02G03812	turquoise
SA02G03813	turquoise
SA02G03814	blue
SA02G03815	blue
SA02G03816	brown
SA02G03818	green
SA02G03824	blue
SA02G03829	turquoise
SA02G03832	blue
SA02G03834	brown
SA02G03835	blue
SA02G03837	brown
SA02G03838	turquoise
SA02G03839	blue
SA02G03843	turquoise
SA02G03845	turquoise
SA02G03847	blue
SA02G03853	turquoise
SA02G03855	turquoise
SA02G03857	turquoise
SA02G03859	turquoise
SA03G00015	turquoise
SA03G00023	blue
SA03G00032	yellow
SA03G00040	turquoise
SA03G00044	pink
SA03G00058	turquoise
SA03G00060	turquoise
SA03G00062	blue
SA03G00066	blue
SA03G00071	blue
SA03G00077	turquoise
SA03G00079	green
SA03G00084	blue
SA03G00097	blue
SA03G00104	yellow
SA03G00106	blue
SA03G00107	blue
SA03G00109	turquoise
SA03G00110	blue
SA03G00112	blue
SA03G00118	brown
SA03G00120	green
SA03G00121	red
SA03G00138	blue
SA03G00143	blue
SA03G00146	red
SA03G00147	brown
SA03G00151	turquoise
SA03G00153	green
SA03G00156	black
SA03G00157	yellow
SA03G00162	purple
SA03G00164	turquoise
SA03G00167	blue
SA03G00168	red
SA03G00172	blue
SA03G00174	turquoise
SA03G00175	red
SA03G00176	turquoise
SA03G00178	turquoise
SA03G00179	blue
SA03G00183	green
SA03G00196	blue
SA03G00197	blue
SA03G00198	blue
SA03G00201	yellow
SA03G00207	turquoise
SA03G00208	brown
SA03G00210	blue
SA03G00215	yellow
SA03G00216	blue
SA03G00217	turquoise
SA03G00218	red
SA03G00273	yellow
SA03G00278	blue
SA03G00279	turquoise
SA03G00280	turquoise
SA03G00283	brown
SA03G00286	black
SA03G00287	blue
SA03G00294	blue
SA03G00302	blue
SA03G00312	brown
SA03G00313	brown
SA03G00315	yellow
SA03G00317	yellow
SA03G00319	brown
SA03G00320	brown
SA03G00324	black
SA03G00326	black
SA03G00327	turquoise
SA03G00328	turquoise
SA03G00337	turquoise
SA03G00358	turquoise
SA03G00359	turquoise
SA03G00360	turquoise
SA03G00363	turquoise
SA03G00364	brown
SA03G00377	blue
SA03G00379	red
SA03G00380	turquoise
SA03G00382	blue
SA03G00393	turquoise
SA03G00395	brown
SA03G00402	brown
SA03G00404	blue
SA03G00408	blue
SA03G00410	blue
SA03G00411	turquoise
SA03G00412	brown
SA03G00417	turquoise
SA03G00423	blue
SA03G00426	turquoise
SA03G00430	turquoise
SA03G00442	green
SA03G00444	turquoise
SA03G00448	blue
SA03G00450	turquoise
SA03G00461	turquoise
SA03G00468	blue
SA03G00469	blue
SA03G00471	green
SA03G00473	turquoise
SA03G00476	red
SA03G00477	black
SA03G00480	turquoise
SA03G00484	blue
SA03G00490	yellow
SA03G00523	turquoise
SA03G00538	turquoise
SA03G00541	yellow
SA03G00545	blue
SA03G00547	turquoise
SA03G00551	turquoise
SA03G00556	red
SA03G00566	turquoise
SA03G00620	blue
SA03G00630	turquoise
SA03G00642	turquoise
SA03G00644	turquoise
SA03G00647	blue
SA03G00648	turquoise
SA03G00652	yellow
SA03G00655	blue
SA03G00656	blue
SA03G00657	turquoise
SA03G00663	yellow
SA03G00667	brown
SA03G00669	blue
SA03G00673	yellow
SA03G00675	brown
SA03G00689	blue
SA03G00693	blue
SA03G00694	blue
SA03G00698	brown
SA03G00702	brown
SA03G00703	turquoise
SA03G00704	turquoise
SA03G00706	blue
SA03G00711	green
SA03G00714	blue
SA03G00720	blue
SA03G00722	blue
SA03G00723	turquoise
SA03G00726	blue
SA03G00730	blue
SA03G00732	pink
SA03G00733	turquoise
SA03G00734	turquoise
SA03G00735	brown
SA03G00739	turquoise
SA03G00740	turquoise
SA03G00742	turquoise
SA03G00743	brown
SA03G00744	brown
SA03G00746	red
SA03G00760	blue
SA03G00767	blue
SA03G00773	green
SA03G00799	yellow
SA03G00803	turquoise
SA03G00809	blue
SA03G00812	yellow
SA03G00816	turquoise
SA03G00820	turquoise
SA03G00825	pink
SA03G00828	turquoise
SA03G00841	brown
SA03G00842	brown
SA03G00845	turquoise
SA03G00851	blue
SA03G00854	turquoise
SA03G00858	turquoise
SA03G00863	blue
SA03G00864	blue
SA03G00871	yellow
SA03G00874	turquoise
SA03G00875	turquoise
SA03G00878	blue
SA03G00880	yellow
SA03G00902	turquoise
SA03G00912	red
SA03G00914	yellow
SA03G00925	brown
SA03G00926	blue
SA03G00927	yellow
SA03G00928	turquoise
SA03G00934	blue
SA03G00950	green
SA03G00952	turquoise
SA03G00957	yellow
SA03G00960	yellow
SA03G00962	yellow
SA03G00963	green
SA03G00967	blue
SA03G00968	turquoise
SA03G00972	blue
SA03G00974	turquoise
SA03G00979	turquoise
SA03G00983	brown
SA03G00985	turquoise
SA03G00995	red
SA03G00996	turquoise
SA03G01004	turquoise
SA03G01006	blue
SA03G01008	turquoise
SA03G01024	yellow
SA03G01030	turquoise
SA03G01046	turquoise
SA03G01047	turquoise
SA03G01048	turquoise
SA03G01049	yellow
SA03G01057	turquoise
SA03G01058	blue
SA03G01069	blue
SA03G01093	turquoise
SA03G01094	blue
SA03G01096	green
SA03G01097	blue
SA03G01100	green
SA03G01109	yellow
SA03G01120	magenta
SA03G01128	magenta
SA03G01150	turquoise
SA03G01159	blue
SA03G01170	blue
SA03G01188	blue
SA03G01190	turquoise
SA03G01198	green
SA03G01201	green
SA03G01203	brown
SA03G01206	yellow
SA03G01207	green
SA03G01210	yellow
SA03G01217	blue
SA03G01218	turquoise
SA03G01219	blue
SA03G01220	blue
SA03G01222	yellow
SA03G01230	turquoise
SA03G01231	blue
SA03G01241	yellow
SA03G01244	blue
SA03G01251	turquoise
SA03G01258	blue
SA03G01265	blue
SA03G01274	black
SA03G01280	turquoise
SA03G01285	blue
SA03G01298	brown
SA03G01299	brown
SA03G01300	red
SA03G01352	turquoise
SA03G01356	blue
SA03G01359	brown
SA03G01366	turquoise
SA03G01368	turquoise
SA03G01375	blue
SA03G01376	blue
SA03G01381	turquoise
SA03G01389	blue
SA03G01394	blue
SA03G01399	brown
SA03G01755	magenta
SA03G01759	turquoise
SA03G01760	green
SA03G01772	green
SA03G01776	turquoise
SA03G01783	turquoise
SA03G01789	turquoise
SA03G01793	blue
SA03G01799	turquoise
SA03G02029	blue
SA03G02030	turquoise
SA03G02032	turquoise
SA03G02034	turquoise
SA03G02039	brown
SA03G02042	brown
SA03G02043	turquoise
SA03G02044	turquoise
SA03G02045	turquoise
SA03G02047	turquoise
SA03G02056	blue
SA03G02059	turquoise
SA03G02062	blue
SA03G02072	blue
SA03G02084	red
SA03G02093	green
SA03G02098	blue
SA03G02102	turquoise
SA03G02103	blue
SA03G02104	blue
SA03G02106	turquoise
SA03G02107	turquoise
SA03G02108	turquoise
SA03G02133	blue
SA03G02134	turquoise
SA03G02135	turquoise
SA03G02141	blue
SA03G02154	brown
SA03G02158	cyan
SA03G02163	red
SA03G02170	turquoise
SA03G02171	turquoise
SA03G02185	blue
SA03G02192	pink
SA03G02197	blue
SA03G02198	turquoise
SA03G02202	turquoise
SA03G02203	blue
SA03G02208	turquoise
SA03G02216	brown
SA03G02217	turquoise
SA03G02218	turquoise
SA03G02220	turquoise
SA03G02222	turquoise
SA03G02231	blue
SA03G02235	turquoise
SA03G02236	blue
SA03G02239	turquoise
SA03G02241	turquoise
SA03G02243	blue
SA03G02244	blue
SA03G02248	turquoise
SA03G02250	red
SA03G02253	turquoise
SA03G02257	blue
SA03G02263	turquoise
SA03G02264	turquoise
SA03G02268	blue
SA03G02271	turquoise
SA03G02273	blue
SA03G02276	blue
SA03G02282	blue
SA03G02286	brown
SA03G02289	blue
SA03G02292	blue
SA03G02294	blue
SA03G02296	blue
SA03G02299	blue
SA03G02322	yellow
SA03G02325	turquoise
SA03G02329	blue
SA03G02367	blue
SA03G02383	blue
SA03G02386	blue
SA03G02389	turquoise
SA03G02390	blue
SA03G02391	blue
SA03G02396	brown
SA03G02409	black
SA03G02413	turquoise
SA03G02418	turquoise
SA03G02433	turquoise
SA03G02435	turquoise
SA03G02437	turquoise
SA03G02439	blue
SA03G02447	yellow
SA03G02460	red
SA03G02462	turquoise
SA03G02465	turquoise
SA03G02477	brown
SA03G02482	turquoise
SA03G02485	blue
SA03G02488	blue
SA03G02494	yellow
SA03G02505	turquoise
SA03G02506	turquoise
SA03G02507	blue
SA03G02523	yellow
SA03G02528	brown
SA03G02534	turquoise
SA03G02535	turquoise
SA03G02536	turquoise
SA03G02539	blue
SA03G02544	blue
SA03G02547	turquoise
SA03G02563	blue
SA03G02564	turquoise
SA03G02578	yellow
SA03G02579	turquoise
SA03G02580	blue
SA03G02581	turquoise
SA03G02582	turquoise
SA03G02584	blue
SA03G02587	red
SA03G02593	turquoise
SA03G02595	turquoise
SA03G02599	blue
SA03G02601	turquoise
SA03G02606	brown
SA03G02607	blue
SA03G02610	turquoise
SA03G02612	yellow
SA03G02616	yellow
SA03G02618	blue
SA03G02620	turquoise
SA03G02621	turquoise
SA03G02622	brown
SA03G02623	turquoise
SA03G02624	blue
SA03G02626	brown
SA03G02629	blue
SA03G02634	blue
SA03G02645	green
SA03G02646	red
SA03G02647	black
SA03G02649	turquoise
SA03G02663	green
SA03G02664	green
SA03G02665	red
SA03G02671	turquoise
SA03G02673	turquoise
SA03G02677	blue
SA03G02679	turquoise
SA03G02683	blue
SA03G02684	blue
SA03G02690	turquoise
SA03G02694	yellow
SA03G02695	turquoise
SA03G02697	turquoise
SA03G02698	turquoise
SA03G02700	yellow
SA03G02710	turquoise
SA03G02711	turquoise
SA03G02712	blue
SA03G02714	blue
SA03G02715	turquoise
SA03G02716	turquoise
SA03G02719	turquoise
SA03G02720	turquoise
SA03G02721	blue
SA03G02747	turquoise
SA03G02775	red
SA03G02776	blue
SA03G02779	blue
SA03G02786	yellow
SA03G02791	turquoise
SA03G02793	red
SA03G02796	blue
SA03G02797	turquoise
SA03G02805	brown
SA03G02806	blue
SA03G02808	turquoise
SA03G02811	blue
SA03G02812	blue
SA03G02813	pink
SA03G02821	red
SA03G02824	blue
SA03G02831	blue
SA03G02834	turquoise
SA03G02835	turquoise
SA03G02836	turquoise
SA03G02845	blue
SA03G02848	turquoise
SA03G02860	turquoise
SA03G02863	brown
SA03G02865	turquoise
SA03G02866	turquoise
SA03G02875	blue
SA03G02881	yellow
SA03G02884	turquoise
SA03G02885	turquoise
SA03G02889	blue
SA03G02891	turquoise
SA03G02897	blue
SA03G02905	turquoise
SA03G02907	turquoise
SA03G02909	turquoise
SA03G02910	red
SA03G02911	brown
SA03G02915	black
SA03G02916	blue
SA03G02917	blue
SA03G02918	purple
SA03G02919	brown
SA03G02921	turquoise
SA03G02925	turquoise
SA03G02927	green
SA03G02932	blue
SA03G02933	brown
SA03G02934	blue
SA03G02936	brown
SA03G02948	turquoise
SA03G02951	turquoise
SA03G02953	red
SA03G02954	turquoise
SA03G02957	green
SA03G02961	blue
SA03G02962	blue
SA03G02968	black
SA03G02976	turquoise
SA03G02979	red
SA03G02980	blue
SA03G02982	pink
SA03G02985	blue
SA03G02987	blue
SA03G02988	blue
SA03G02993	red
SA03G02994	turquoise
SA03G02995	turquoise
SA03G02996	blue
SA03G03003	yellow
SA03G03004	turquoise
SA03G03005	yellow
SA03G03006	blue
SA03G03007	blue
SA03G03012	brown
SA03G03013	red
SA03G03017	yellow
SA03G03020	blue
SA03G03023	turquoise
SA03G03030	turquoise
SA03G03032	brown
SA03G03040	brown
SA03G03042	turquoise
SA03G03047	blue
SA03G03049	purple
SA03G03050	brown
SA03G03051	blue
SA03G03056	blue
SA03G03060	blue
SA03G03063	turquoise
SA03G03066	brown
SA03G03069	brown
SA03G03073	blue
SA03G03074	brown
SA03G03081	turquoise
SA03G03083	turquoise
SA03G03084	blue
SA03G03085	blue
SA03G03088	yellow
SA03G03089	turquoise
SA03G03093	turquoise
SA03G03097	turquoise
SA03G03099	turquoise
SA03G03111	brown
SA03G03112	turquoise
SA03G03115	blue
SA03G03121	pink
SA03G03124	pink
SA03G03128	blue
SA03G03129	turquoise
SA03G03130	green
SA03G03135	turquoise
SA03G03137	turquoise
SA03G03139	blue
SA03G03142	blue
SA03G03145	turquoise
SA03G03151	red
SA03G03158	red
SA03G03163	brown
SA03G03169	turquoise
SA03G03173	blue
SA03G03182	blue
SA03G03194	red
SA03G03196	blue
SA03G03207	yellow
SA03G03209	turquoise
SA03G03212	turquoise
SA03G03223	green
SA03G03233	turquoise
SA03G03244	blue
SA03G03249	yellow
SA03G03254	turquoise
SA03G03259	blue
SA03G03260	turquoise
[truncated: 4,407 more rows]
